# Supplementary material for: Clinical impact of intratumoral HER2 heterogeneity on trastuzumab efficacy in patients with HER2-positive gastric cancer
Source: J Gastroenterol. 2018 Apr 9;53(11):1186–95. doi: 10.1007/s00535-018-1464-0 (PMC6209002; doi:10.1007/s00535-018-1464-0)
Supplement: Supplementary file 3 — Supplementary material 3 (XLSX 12 kb) [file 535_2018_1464_MOESM3_ESM.xlsx]

## Sheet: Sheet1
Table S1 Patients' characteristics in this study
Characteristics		N=28 (%)
Median age (years)		68
Gender
Male		21 (75.0)
Female		7 (25.0)
Tumor site
GEJ		8 (28.6)
Distal stomach		20 (71.4)
Differentiation
Differentiated type		23 (82.1)
Undifferentiated type		5 (17.9)
ECOG PS
0		16 (57.1)
1		11 (39.3)
2		1 (3.6)
Visceral metastasis
yes		15 (53.6)
no		13 (46.4)
Adjuvant chemotherapy
yes		17 (60.7)
no		11 (39.3)
Platinum-based
yes		25 (89.3)
no		3 (10.7)
HER2 status
IHC3+		26 (92.9)
IHC2+/FISH posiive		2 (7.1)
HER2 heterogeneity
yes		14 (50.0)
no		14 (50.0)
CEA
≧5.0 ng/ml		15 (53.6)
< 5.0 ng/ml		13 (46.4)
CA 19-9
≧37.0 U/ml		13 (46.4)
< 37.0 U/ml		15 (53.6)
Abbreviations: GEJ; gastroesophageal junction,
ECOG PS; Eastern Cooperative Oncology Group
Performance Status, IHC; immunohistchemical staining.
FISH; fluorescence in-situ hybridisation
CEA; carcinoembryonic antigen, CA 19-9; carbohydrate
antigen 19-9
