# Supplementary material for: Clinical impact of intratumoral HER2 heterogeneity on trastuzumab efficacy in patients with HER2-positive gastric cancer
Source: J Gastroenterol. 2018 Apr 9;53(11):1186–95. doi: 10.1007/s00535-018-1464-0 (PMC6209002; doi:10.1007/s00535-018-1464-0)
Supplement: Supplementary file 4 — Supplementary material 4 (XLSX 10 kb) [file 535_2018_1464_MOESM4_ESM.xlsx]

## Sheet: Sheet1
Table S2 Comparison of HER2 heterogeneity between surgical and biopsy specimens
	Surgical specimens
	Hetero-HER2		Homo-HER2		Total
Biopsy specimens
Hetero-HER2	13		2		15
Homo-HER2	0		10		10
Total	13		12		25
Abbreviations: Hetero-HER2; Heterogeneously HER2 positive, Homo-HER2; Homogeneously
HER2 positive
